# Supplementary material for: Impact of a Teledermatology-Based Referral Model on Melanoma Diagnostic Pathways and Clinicopathologic Features: A Retrospective Comparative Study Between Face-to-Face Consultation (2019) and Teledermatology (2022) in a Tertiary Hospital
Source: J Clin Med. 2025 Dec 29;15(1):267. doi: 10.3390/jcm15010267 (PMC12786944; doi:10.3390/jcm15010267)
Supplement: Supplementary file 1 [file jcm-15-00267-s001.zip]

Archive with 1 entries (1 files):
- jcm-4053075-supplementary.pdf
